# Supplementary material for: (3S,4S,5R)-4-Hydr­oxy-3-methyl-5-[(2S,3R)-3-methyl­pent-4-en-2-yl]-4,5-dihydro­furan-2(3H)-one
Source: Acta Crystallogr Sect E Struct Rep Online. 2008 Dec 17;65(Pt 1):o154. doi: 10.1107/S1600536808042414 (PMC2968068; doi:10.1107/S1600536808042414)
Supplement: Supplementary file 2 [file e-65-0o154-Isup2.hkl]

# 
# h,k,l, Fc-squared, Fo-squared, sigma(Fo-squared) and status flag 
# 
data_I
_shelx_title ' ba5542_0m in P2(1)' 
_shelx_refln_list_code          4 
_shelx_F_calc_maximum       83.87 
_exptl_crystal_F_000       216.00 
_reflns_d_resolution_high  0.7498 
 
loop_ 
 _symmetry_equiv_pos_as_xyz 
 'x, y, z' 
 '-x, y+1/2, -z' 
 
_cell_length_a     7.6040 
_cell_length_b     6.5740 
_cell_length_c    11.3231 
_cell_angle_alpha  90.000 
_cell_angle_beta   91.211 
_cell_angle_gamma  90.000 
 
_shelx_F_squared_multiplier     1.000 
 
loop_ 
 _refln_index_h 
 _refln_index_k 
 _refln_index_l 
 _refln_F_squared_calc 
 _refln_F_squared_meas 
 _refln_F_squared_sigma 
 _refln_observed_status 
   1   0   0      116.21      108.06      5.93 o 
   2   0   0     7034.38     8201.71    472.75 o 
   3   0   0        7.77        9.80      1.18 o 
   4   0   0      562.24      589.16     33.50 o 
   5   0   0       50.73       52.03      5.76 o 
   6   0   0       31.84       35.69      3.29 o 
   7   0   0       12.05       15.15      4.64 o 
   8   0   0       31.82       28.13      8.16 o 
   9   0   0        0.01       -2.25      6.87 o 
  10   0   0       17.67        4.56     13.69 o 
   1   1   0     1963.84     1946.57     71.73 o 
   2   1   0       54.40       55.34      2.08 o 
   3   1   0      713.82      671.91     23.26 o 
   4   1   0       77.81       74.86      3.36 o 
   5   1   0      178.80      182.41     10.29 o 
   6   1   0       63.22       70.09      3.79 o 
   7   1   0       23.76       22.91      2.59 o 
   8   1   0        9.90       12.03      4.13 o 
   9   1   0       13.60        3.65      6.77 o 
  10   1   0        0.21       -9.19      9.19 o 
   0   2   0     1415.78     1363.00     82.99 o 
   1   2   0      242.40      248.01     13.19 o 
   2   2   0      105.46       91.28      3.55 o 
   3   2   0      298.25      286.35      9.22 o 
   4   2   0       43.34       43.28      2.16 o 
   5   2   0       32.05       35.93      2.79 o 
   6   2   0       11.48       13.18      2.15 o 
   7   2   0        2.22        2.71      1.06 o 
   8   2   0        6.27        3.34      2.36 o 
   9   2   0        2.91       -2.21      5.84 o 
   1   3   0      163.14      169.48      7.06 o 
   2   3   0        2.30        1.65      0.54 o 
   3   3   0       82.35       89.78      3.43 o 
   4   3   0       40.24       42.45      3.83 o 
   5   3   0       70.55       67.56      4.85 o 
   6   3   0       43.49       44.88      3.72 o 
   7   3   0       33.34       32.66      4.10 o 
   8   3   0       25.93       27.20      4.15 o 
   9   3   0        2.96        2.23      3.77 o 
   0   4   0      600.26      590.44     44.29 o 
   1   4   0       22.97       24.69      1.20 o 
   2   4   0       99.59       98.78      4.62 o 
   3   4   0       41.70       39.58      2.17 o 
   4   4   0        6.99        5.75      1.60 o 
   5   4   0       38.84       33.56      3.58 o 
   6   4   0        0.35        1.80      1.11 o 
   7   4   0       19.57       19.51      3.56 o 
   8   4   0        2.69        4.69      2.19 o 
   9   4   0        1.97        4.54      4.41 o 
   1   5   0      217.80      214.44     11.58 o 
   2   5   0       43.83       41.99      1.97 o 
   3   5   0      179.26      166.76     16.44 o 
   4   5   0       61.84       64.57      6.58 o 
   5   5   0       91.95       93.96      6.06 o 
   6   5   0       30.03       32.70      4.58 o 
   7   5   0       11.19       13.29      3.02 o 
   8   5   0        4.37        4.28      3.41 o 
   0   6   0      215.75      185.94     35.89 o 
   1   6   0       11.61       13.11      1.31 o 
   2   6   0      202.85      203.01      8.12 o 
   3   6   0       54.46       49.67      3.67 o 
   4   6   0       38.86       37.06      3.84 o 
   5   6   0        1.22        1.87      1.28 o 
   6   6   0        6.24        8.18      2.35 o 
   7   6   0        8.76       11.35      4.18 o 
   1   7   0        7.60        8.74      4.50 o 
   2   7   0       11.30       11.47      2.92 o 
   3   7   0        3.63        4.52      1.52 o 
   4   7   0        2.78        3.23      1.44 o 
   5   7   0        4.69        5.88      2.04 o 
   6   7   0        5.81       10.09      8.03 o 
   1   8   0        0.37       10.18      4.34 o 
   2   8   0       10.17       25.28      8.00 o 
   3   8   0        6.03        8.94      6.33 o 
   4   8   0       18.76       21.76      3.97 o 
 -10   0   1        5.28       -0.87     12.85 o 
  -9   0   1        1.73       -1.99      8.61 o 
  -8   0   1       18.56       11.70      4.62 o 
  -7   0   1        4.24        0.43      1.96 o 
  -6   0   1      176.87      177.53     11.22 o 
  -5   0   1       27.18       24.32      2.21 o 
  -4   0   1      506.69      509.41     33.69 o 
  -3   0   1      122.90      118.31      7.33 o 
  -2   0   1     4625.38     5634.05    279.73 o 
  -1   0   1      583.56      576.70     16.97 o 
   0   0   1     2182.95     1176.82    576.94 o 
   1   0   1     1896.60     1823.95    116.90 o 
   2   0   1      439.60      454.60     33.14 o 
   3   0   1      992.99      978.35     75.82 o 
   4   0   1        6.30        7.59      1.37 o 
   5   0   1       75.18       74.51      6.83 o 
   6   0   1        0.87        2.91      1.09 o 
   7   0   1        7.73        3.78      1.59 o 
   8   0   1       24.45       35.12     11.44 o 
   9   0   1        0.04       -4.14      6.68 o 
  10   0   1        6.62       -2.99     10.66 o 
 -10   1   1        4.49       -4.24     13.17 o 
  -9   1   1        2.15       -2.23      4.03 o 
  -8   1   1       25.56       24.89      7.55 o 
  -7   1   1        8.49        6.57      1.37 o 
  -6   1   1       27.25       24.56      2.56 o 
  -5   1   1      161.73      159.05      7.03 o 
  -4   1   1       58.10       58.86      3.16 o 
  -3   1   1      595.32      598.58     20.48 o 
  -2   1   1      760.82      782.66     23.08 o 
  -1   1   1      931.11      761.38     56.41 o 
   0   1   1      528.33      501.22     16.95 o 
   1   1   1     1060.70     1038.98     33.52 o 
   2   1   1      396.90      362.41     16.10 o 
   3   1   1       22.03       20.88      1.00 o 
   4   1   1      321.77      318.93     16.76 o 
   5   1   1       47.99       49.39      2.30 o 
   6   1   1       56.93       59.87      3.23 o 
   7   1   1       22.76       18.68      2.50 o 
   8   1   1        3.16        3.78      1.97 o 
   9   1   1       12.21       11.15      7.84 o 
  10   1   1        0.55       -9.96      9.96 o 
  -9   2   1        6.38        5.49      4.40 o 
  -8   2   1       38.48       36.25      4.12 o 
  -7   2   1       24.73       25.02      2.84 o 
  -6   2   1      110.18      102.78      6.14 o 
  -5   2   1       58.63       59.71      4.38 o 
  -4   2   1       53.71       51.96      2.31 o 
  -3   2   1      220.69      206.91      6.68 o 
  -2   2   1      107.74      103.90      3.63 o 
  -1   2   1      103.21      103.92      4.73 o 
   0   2   1      314.23      295.59      8.53 o 
   1   2   1      974.45      923.20     38.63 o 
   2   2   1       69.43       67.88      2.16 o 
   3   2   1      285.17      274.12     11.22 o 
   4   2   1       20.65       21.34      1.62 o 
   5   2   1       10.65        9.94      2.55 o 
   6   2   1       15.83       14.33      2.32 o 
   7   2   1       13.62       13.93      2.50 o 
   8   2   1        2.11        1.82      1.88 o 
   9   2   1        1.36       -4.67      4.71 o 
  -9   3   1       18.66       13.63      4.64 o 
  -8   3   1       14.92       12.50      3.02 o 
  -7   3   1       43.05       39.43      4.07 o 
  -6   3   1       15.10       11.71      1.87 o 
  -5   3   1       71.68       71.80      4.85 o 
  -4   3   1       85.15       83.57      3.60 o 
  -3   3   1      113.16      119.90      3.82 o 
  -2   3   1      338.43      320.21     13.94 o 
  -1   3   1      400.71      424.83     19.05 o 
   0   3   1      221.90      200.46     10.47 o 
   1   3   1      361.49      384.18     19.61 o 
   2   3   1       30.52       35.15      1.57 o 
   3   3   1       22.67       24.57      1.79 o 
   4   3   1        1.80        1.90      0.81 o 
   5   3   1       57.83       61.47      4.74 o 
   6   3   1       54.11       53.74      4.61 o 
   7   3   1       21.97       21.91      3.49 o 
   8   3   1       12.21       15.18      3.40 o 
   9   3   1        7.39        6.62      5.34 o 
  -9   4   1        5.49        8.95      4.33 o 
  -8   4   1       11.14       10.45      2.96 o 
  -7   4   1       11.90       13.84      3.01 o 
  -6   4   1        1.01        6.57      1.69 o 
  -5   4   1       15.56       15.94      2.45 o 
  -4   4   1        3.43        4.97      1.43 o 
  -3   4   1       64.02       68.31      2.84 o 
  -2   4   1       73.56       74.29      2.79 o 
  -1   4   1       58.19       56.05      2.61 o 
   0   4   1      113.13      113.47      6.04 o 
   1   4   1      285.75      281.21     13.40 o 
   2   4   1        1.88        1.40      0.52 o 
   3   4   1      223.00      211.04     12.27 o 
   4   4   1        8.02       10.74      2.12 o 
   5   4   1       55.93       61.28      5.76 o 
   6   4   1        9.49        8.03      2.19 o 
   7   4   1        1.03        2.85      1.43 o 
   8   4   1       18.40       20.47      3.84 o 
  -8   5   1        4.81        5.44      3.51 o 
  -7   5   1        7.77        8.78      2.46 o 
  -6   5   1       14.33       13.38      2.91 o 
  -5   5   1       65.50       67.87      5.82 o 
  -4   5   1       15.14       26.66      8.34 o 
  -3   5   1       68.44       67.11      4.58 o 
  -2   5   1       56.81       55.00      2.21 o 
  -1   5   1       45.06       47.06      2.34 o 
   0   5   1      107.15       95.28      5.90 o 
   1   5   1       86.00       77.26      3.84 o 
   2   5   1       72.51       74.78      2.85 o 
   3   5   1       39.73       44.92      2.94 o 
   4   5   1       19.04       20.63      2.95 o 
   5   5   1        5.79        9.45      3.60 o 
   6   5   1       13.95       10.27      2.83 o 
   7   5   1        0.73        2.72      1.74 o 
   8   5   1        2.98        2.43      3.29 o 
  -7   6   1        0.25        1.44      2.96 o 
  -6   6   1       18.15       17.94      3.53 o 
  -5   6   1        8.19        8.39      2.16 o 
  -4   6   1       60.38       53.52      4.54 o 
  -3   6   1       13.71       10.34      2.77 o 
  -2   6   1      132.64      136.57      5.76 o 
  -1   6   1        3.79        4.26      1.19 o 
   0   6   1      213.06      202.93     20.09 o 
   1   6   1       40.44       38.08      2.87 o 
   2   6   1       54.85       56.90      4.75 o 
   3   6   1       10.11        9.33      1.82 o 
   4   6   1       10.56       14.46      3.19 o 
   5   6   1        1.97        3.44      1.50 o 
   6   6   1        2.37        4.63      1.88 o 
   7   6   1        3.00        5.36      3.52 o 
  -6   7   1        2.22        4.27      5.56 o 
  -5   7   1       24.84       22.29      4.30 o 
  -4   7   1       11.44       14.22      2.76 o 
  -3   7   1       16.28       17.00      2.54 o 
  -2   7   1        7.43        9.78      2.46 o 
  -1   7   1        2.99        5.22      1.57 o 
   0   7   1       20.93       24.17      2.68 o 
   1   7   1        6.04        9.16      2.16 o 
   2   7   1       19.51       22.35      3.29 o 
   3   7   1        4.34        4.07      2.02 o 
   4   7   1        2.32        4.84      2.08 o 
   5   7   1        1.39        1.89      1.84 o 
   6   7   1        0.59       -2.18      8.32 o 
  -4   8   1       10.97       11.16      3.46 o 
  -3   8   1        3.22        5.02      3.63 o 
  -2   8   1       14.61       21.68      7.45 o 
  -1   8   1        8.80       12.62      5.43 o 
   1   8   1        6.73       23.61      7.07 o 
   2   8   1       40.40       54.67      7.20 o 
   3   8   1        3.23        5.74      4.26 o 
 -10   0   2        2.33       -9.86     13.10 o 
  -9   0   2        8.45        5.89      4.10 o 
  -8   0   2        2.59       -0.33      2.20 o 
  -7   0   2        0.05        2.78      2.95 o 
  -6   0   2        0.42        1.23      0.76 o 
  -5   0   2       21.92       23.21      3.14 o 
  -4   0   2      264.20      275.87     15.74 o 
  -3   0   2      110.31      117.11      5.94 o 
  -2   0   2     1640.39     1772.44     96.94 o 
  -1   0   2      641.07      601.61     31.45 o 
   0   0   2      665.27      637.49     22.36 o 
   1   0   2      548.68      507.93     13.92 o 
   2   0   2        5.69        4.47      0.82 o 
   3   0   2       17.05       16.21      2.04 o 
   4   0   2      158.38      153.21      9.61 o 
   5   0   2       56.05       57.16      3.50 o 
   6   0   2        7.47        5.15      1.51 o 
   7   0   2       15.36       22.07      5.32 o 
   8   0   2       14.61       11.50      7.55 o 
   9   0   2        2.30       -5.07      5.07 o 
  10   0   2        5.92        6.91     12.40 o 
 -10   1   2        6.19       -8.83     13.88 o 
  -9   1   2        9.53       -0.17      5.18 o 
  -8   1   2       22.75       26.45      4.70 o 
  -7   1   2       91.21       88.75      5.53 o 
  -6   1   2       24.36       21.09      2.27 o 
  -5   1   2      322.69      307.39     12.31 o 
  -4   1   2        4.12        4.96      0.82 o 
  -3   1   2       25.69       29.43      1.56 o 
  -2   1   2      103.93      105.47      3.55 o 
  -1   1   2       85.86       82.22      3.74 o 
   0   1   2       73.66       67.73      3.39 o 
   1   1   2      337.47      320.36      6.75 o 
   2   1   2      303.81      312.23      7.78 o 
   3   1   2      289.72      307.90     10.20 o 
   4   1   2       31.32       29.91      1.75 o 
   5   1   2       51.66       52.24      2.50 o 
   6   1   2        5.74        5.88      1.24 o 
   7   1   2       35.72       36.27      3.89 o 
   8   1   2        3.56        0.37      2.16 o 
   9   1   2       11.07        7.65      6.08 o 
  -9   2   2        5.26       -3.33      3.33 o 
  -8   2   2       18.48       16.74      2.84 o 
  -7   2   2       40.23       38.36      3.26 o 
  -6   2   2       31.57       32.85      2.92 o 
  -5   2   2       20.35       18.52      2.44 o 
  -4   2   2       57.50       58.89      2.15 o 
  -3   2   2       45.29       46.37      1.80 o 
  -2   2   2      187.54      186.06      5.12 o 
  -1   2   2      199.74      192.52      5.23 o 
   0   2   2      700.24      647.38     21.59 o 
   1   2   2      446.30      458.11     11.10 o 
   2   2   2      226.10      228.59      8.27 o 
   3   2   2       41.31       41.72      1.51 o 
   4   2   2       41.57       42.24      2.13 o 
   5   2   2       11.20       12.01      1.81 o 
   6   2   2        3.84        4.91      1.58 o 
   7   2   2        1.56        1.82      1.96 o 
   8   2   2        1.17        1.96      3.71 o 
   9   2   2        0.70       -5.46      5.46 o 
  -9   3   2        9.93        6.25      3.75 o 
  -8   3   2        4.63        3.89      2.02 o 
  -7   3   2       40.78       42.29      3.62 o 
  -6   3   2       19.95       18.32      2.28 o 
  -5   3   2      113.97      112.22      4.95 o 
  -4   3   2       87.77       83.38      4.38 o 
  -3   3   2       42.95       46.28      1.98 o 
  -2   3   2      154.91      148.79      6.00 o 
  -1   3   2       89.70       88.95      3.33 o 
   0   3   2      111.33      101.81      6.44 o 
   1   3   2       45.51       55.18      2.29 o 
   2   3   2       91.32      100.78      3.02 o 
   3   3   2      338.54      335.18     12.92 o 
   4   3   2       95.77       94.83      4.16 o 
   5   3   2      205.78      206.03     14.22 o 
   6   3   2       56.48       57.98      4.74 o 
   7   3   2       22.84       22.94      3.79 o 
   8   3   2        5.10        6.51      2.07 o 
   9   3   2        1.21       -1.49      4.82 o 
  -8   4   2        5.64        6.78      2.27 o 
  -7   4   2       26.93       30.62      3.81 o 
  -6   4   2       26.46       27.04      3.25 o 
  -5   4   2       15.60       14.27      3.71 o 
  -4   4   2        9.61        8.40      2.02 o 
  -3   4   2       12.17       11.43      1.47 o 
  -2   4   2       75.84       79.27      4.19 o 
  -1   4   2       19.23       17.09      1.51 o 
   0   4   2      147.32      144.32      8.42 o 
   1   4   2       53.40       58.49      2.76 o 
   2   4   2       57.44       56.04      2.69 o 
   3   4   2       82.22       84.87      6.09 o 
   4   4   2       55.07       55.75      4.46 o 
   5   4   2        2.69        2.42      1.24 o 
   6   4   2       10.37        9.59      2.28 o 
   7   4   2        0.43        2.81      1.76 o 
   8   4   2        6.94        8.99      3.60 o 
  -8   5   2       21.23       21.40      5.31 o 
  -7   5   2        7.50        6.20      3.31 o 
  -6   5   2       26.96       24.19      3.62 o 
  -5   5   2       16.33       31.52      8.05 o 
  -4   5   2        5.78        3.93      1.36 o 
  -3   5   2        0.20        2.23      0.77 o 
  -2   5   2       31.16       33.24      1.90 o 
  -1   5   2       47.52       49.76      2.85 o 
   0   5   2      360.97      335.59     24.20 o 
   1   5   2       23.60       26.43      2.27 o 
   2   5   2      142.96      139.87      6.22 o 
   3   5   2        7.56        7.44      1.44 o 
   4   5   2       28.79       29.69      3.49 o 
   5   5   2        1.71        3.51      1.30 o 
   6   5   2        2.18        3.35      1.61 o 
   7   5   2        0.48        2.52      2.98 o 
   8   5   2        0.27        3.54      3.58 o 
  -7   6   2        5.78        5.62      3.34 o 
  -6   6   2       30.78       31.33      4.30 o 
  -5   6   2       16.39       14.41      2.98 o 
  -4   6   2       54.14       53.61      4.26 o 
  -3   6   2       36.62       36.62      3.19 o 
  -2   6   2       97.89       96.91     10.77 o 
  -1   6   2       25.87       29.07      2.69 o 
   0   6   2      116.83      109.08      6.01 o 
   1   6   2       38.92       37.22      4.37 o 
   2   6   2       26.51       23.48      3.59 o 
   3   6   2       24.80       27.18      2.80 o 
   4   6   2        0.44        1.47      1.24 o 
   5   6   2       12.50       12.83      3.08 o 
   6   6   2        4.69        6.55      2.31 o 
   7   6   2        5.24        7.95      4.71 o 
  -5   7   2        9.77       11.45      5.57 o 
  -4   7   2        7.66        6.62      3.23 o 
  -3   7   2       13.96       16.28      3.87 o 
  -2   7   2       14.92       12.79      3.18 o 
  -1   7   2        4.45        8.35      4.40 o 
   0   7   2       29.59       31.73      3.72 o 
   1   7   2        0.44        4.36      1.58 o 
   2   7   2       10.81       10.27      2.37 o 
   3   7   2        0.06        2.69      1.75 o 
   4   7   2        0.37        3.06      1.59 o 
   5   7   2        2.55        2.77      2.01 o 
  -3   8   2        3.67        5.28      3.34 o 
  -2   8   2       17.67       18.28      3.58 o 
  -1   8   2        2.92        6.34      3.74 o 
   0   8   2       24.76       33.61      4.50 o 
   1   8   2        1.64        4.44     11.37 o 
   2   8   2       18.04       28.73      4.68 o 
   3   8   2        0.30        4.35      7.21 o 
  -9   0   3        0.08       -2.07      3.05 o 
  -8   0   3       41.44       36.56      7.81 o 
  -7   0   3       20.86       11.95      5.35 o 
  -6   0   3      201.01      185.53     10.48 o 
  -5   0   3      286.52      298.18     21.81 o 
  -4   0   3      462.67      477.69     27.31 o 
  -3   0   3      808.64      835.37     54.18 o 
  -2   0   3      360.40      347.61     16.44 o 
  -1   0   3      690.32      720.39     30.96 o 
   0   0   3      695.34      653.60     29.15 o 
   1   0   3      409.15      400.48      6.09 o 
   2   0   3        0.07        1.69      0.70 o 
   3   0   3       18.38       19.88      2.40 o 
   4   0   3       16.73       19.00      2.59 o 
   5   0   3       46.05       46.63      4.06 o 
   6   0   3        0.00        1.91      2.49 o 
   7   0   3       20.86       20.97      5.16 o 
   8   0   3        4.42        4.24      5.62 o 
   9   0   3        0.47       -3.37      5.17 o 
  -9   1   3        1.08       -2.72      2.88 o 
  -8   1   3       25.21       22.50      4.64 o 
  -7   1   3       25.17       24.62      2.59 o 
  -6   1   3       10.30       10.96      1.65 o 
  -5   1   3       62.81       67.21      3.02 o 
  -4   1   3       49.48       50.57      2.35 o 
  -3   1   3      185.37      185.13      6.14 o 
  -2   1   3      133.02      134.70      5.12 o 
  -1   1   3       26.86       26.92      1.79 o 
   0   1   3      283.61      275.84     11.61 o 
   1   1   3       17.29       18.55      1.03 o 
   2   1   3      149.24      152.57      3.56 o 
   3   1   3      196.33      200.53      3.95 o 
   4   1   3       30.58       31.23      2.13 o 
   5   1   3      113.82      111.86      3.65 o 
   6   1   3       27.17       27.83      3.14 o 
   7   1   3       26.14       26.96      3.76 o 
   8   1   3        4.61        4.24      3.72 o 
   9   1   3       18.37       22.04      7.40 o 
  -9   2   3       10.30        8.74      4.57 o 
  -8   2   3        9.45        7.13      1.91 o 
  -7   2   3        3.30        0.63      1.13 o 
  -6   2   3       31.08       30.23      2.86 o 
  -5   2   3       14.58       12.98      1.81 o 
  -4   2   3       36.26       35.59      2.03 o 
  -3   2   3       19.01       19.09      1.39 o 
  -2   2   3       86.09       88.25      3.11 o 
  -1   2   3       86.96       86.87      3.49 o 
   0   2   3     1077.36     1079.02     41.20 o 
   1   2   3      898.39      958.34     28.05 o 
   2   2   3       41.21       45.99      1.38 o 
   3   2   3      166.49      175.20      5.29 o 
   4   2   3       27.52       27.21      1.71 o 
   5   2   3       67.65       71.70      4.78 o 
   6   2   3        5.10        6.19      2.08 o 
   7   2   3       25.34       23.72      3.18 o 
   8   2   3        0.97        2.84      2.42 o 
   9   2   3        4.90        1.77      6.71 o 
  -9   3   3        0.42       -0.13      4.04 o 
  -8   3   3        1.07        2.35      1.47 o 
  -7   3   3        3.95        2.78      1.23 o 
  -6   3   3       39.98       34.80      3.17 o 
  -5   3   3       13.76       14.72      2.28 o 
  -4   3   3      146.38      139.42      6.36 o 
  -3   3   3       65.13       65.61      2.44 o 
  -2   3   3      321.32      322.41     12.11 o 
  -1   3   3      111.56      111.54      3.67 o 
   0   3   3      283.95      292.99     11.45 o 
   1   3   3      512.44      539.87     14.42 o 
   2   3   3      174.66      184.70      5.29 o 
   3   3   3      353.01      372.63      8.61 o 
   4   3   3      224.71      211.96     10.56 o 
   5   3   3       62.49       69.29      4.63 o 
   6   3   3      104.53       98.42      6.58 o 
   7   3   3        2.60        4.34      1.68 o 
   8   3   3       12.81       16.71      3.59 o 
   9   3   3        1.74        2.42      4.20 o 
  -8   4   3        0.39        0.43      2.32 o 
  -7   4   3       19.22       19.46      2.82 o 
  -6   4   3        3.61        1.35      1.00 o 
  -5   4   3       18.64       17.51      2.29 o 
  -4   4   3        2.38        2.57      1.01 o 
  -3   4   3       36.75       34.31      2.51 o 
  -2   4   3       67.36       70.82      2.53 o 
  -1   4   3        0.22        0.37      0.33 o 
   0   4   3        7.33        8.05      1.14 o 
   1   4   3      140.51      149.24      5.22 o 
   2   4   3        5.74        6.16      0.87 o 
   3   4   3      154.01      154.10      8.62 o 
   4   4   3        3.60        4.01      1.54 o 
   5   4   3       34.60       32.43      3.98 o 
   6   4   3        0.74        1.98      1.42 o 
   7   4   3       17.42       15.08      3.24 o 
   8   4   3        0.66        3.50      3.44 o 
  -8   5   3       25.19       24.01      5.66 o 
  -7   5   3       12.22        7.36      2.36 o 
  -6   5   3       44.27       56.38      9.65 o 
  -5   5   3       34.11       47.84     10.15 o 
  -4   5   3       41.18       48.29      5.78 o 
  -3   5   3       25.92       24.52      2.61 o 
  -2   5   3      129.33      127.99      6.42 o 
  -1   5   3       16.75       18.08      2.33 o 
   0   5   3       92.61       88.02      6.29 o 
   1   5   3       15.11       17.13      2.16 o 
   2   5   3      105.22       96.71      4.10 o 
   3   5   3       18.84       17.77      2.09 o 
   4   5   3       36.62       33.71      3.75 o 
   5   5   3        1.94        3.58      1.63 o 
   6   5   3        1.92        2.21      1.97 o 
   7   5   3        9.76        9.77      2.74 o 
   8   5   3        0.91        3.57      4.99 o 
  -7   6   3        7.18        4.52      5.12 o 
  -6   6   3       11.19        9.03      2.45 o 
  -5   6   3       15.29       14.51      2.74 o 
  -4   6   3       18.83       20.67      2.82 o 
  -3   6   3       30.44       32.52      3.67 o 
  -2   6   3       82.40       77.24      5.45 o 
  -1   6   3       26.78       27.60      2.76 o 
   0   6   3        8.07        5.60      1.34 o 
   1   6   3       61.27       56.38      4.66 o 
   2   6   3       12.08       14.71      4.23 o 
   3   6   3       18.52       18.07      2.14 o 
   4   6   3       36.31       40.03      4.37 o 
   5   6   3       10.62       10.70      2.49 o 
   6   6   3        0.56        2.98      1.82 o 
   7   6   3        3.01        3.69      6.33 o 
  -5   7   3       17.04       15.57      4.13 o 
  -4   7   3        5.61        5.27      1.93 o 
  -3   7   3        1.67        3.81      2.16 o 
  -2   7   3        5.63        5.58      2.23 o 
  -1   7   3        0.01        1.35      1.49 o 
   0   7   3        1.53        2.27      1.77 o 
   1   7   3        3.79        6.44      1.84 o 
   2   7   3        1.90        3.65      2.35 o 
   3   7   3        6.99       10.92      2.93 o 
   4   7   3        4.67        8.22      1.95 o 
   5   7   3        3.93        5.89      2.66 o 
  -3   8   3        7.68       10.49      4.53 o 
  -2   8   3        7.73        7.20      4.14 o 
  -1   8   3        1.23        2.34      1.97 o 
   0   8   3        2.58        4.27      2.76 o 
   1   8   3       10.73       12.24      7.47 o 
   2   8   3        2.49        7.94      6.21 o 
   3   8   3       24.27       30.88     15.76 o 
  -9   0   4        1.86        3.17      5.68 o 
  -8   0   4       22.29       15.59     12.40 o 
  -7   0   4        9.07       12.29      6.52 o 
  -6   0   4       68.30       77.54      5.50 o 
  -5   0   4       20.61       19.74      2.72 o 
  -4   0   4       56.49       64.08      3.79 o 
  -3   0   4        2.41        2.08      0.87 o 
  -2   0   4      388.19      405.90     22.68 o 
  -1   0   4      795.83      751.49     27.89 o 
   0   0   4       56.79       60.83      3.69 o 
   1   0   4      235.01      221.41     12.54 o 
   2   0   4       13.86       11.89      1.79 o 
   3   0   4        1.25        0.74      0.67 o 
   4   0   4       56.28       59.63      4.09 o 
   5   0   4       50.71       50.75      4.34 o 
   6   0   4        2.22        5.00      2.16 o 
   7   0   4       27.11       32.11      6.15 o 
   8   0   4        5.59        3.89      5.14 o 
   9   0   4        0.56        5.14      7.32 o 
  -9   1   4        9.88       14.09      4.51 o 
  -8   1   4       11.20        5.14      4.65 o 
  -7   1   4       41.76       42.20      6.01 o 
  -6   1   4       44.91       43.44      3.66 o 
  -5   1   4       51.04       52.96      3.18 o 
  -4   1   4       73.75       74.12      2.82 o 
  -3   1   4       59.24       63.41      2.65 o 
  -2   1   4      209.48      217.54      9.45 o 
  -1   1   4      539.94      519.32     21.02 o 
   0   1   4      463.07      467.48     20.89 o 
   1   1   4      240.83      255.10      8.21 o 
   2   1   4      137.88      141.57      4.65 o 
   3   1   4      361.13      358.34     10.43 o 
   4   1   4       71.38       68.73      2.94 o 
   5   1   4       63.03       68.21      3.57 o 
   6   1   4       21.96       24.79      3.20 o 
   7   1   4       29.78       37.20      4.52 o 
   8   1   4        4.62        3.11      2.23 o 
   9   1   4        4.54       -4.43      4.43 o 
  -9   2   4        1.18       -2.00      4.02 o 
  -8   2   4        2.63        2.52      1.46 o 
  -7   2   4        0.15        1.42      1.21 o 
  -6   2   4       13.72       13.02      2.06 o 
  -5   2   4       22.30       23.10      2.31 o 
  -4   2   4       16.98       16.67      3.02 o 
  -3   2   4       15.01       13.47      1.37 o 
  -2   2   4      462.47      448.26     14.98 o 
  -1   2   4      259.17      261.50      9.08 o 
   0   2   4       50.35       49.01      2.25 o 
   1   2   4      451.61      486.66     14.12 o 
   2   2   4      197.46      201.07      6.62 o 
   3   2   4      251.59      268.75      8.64 o 
   4   2   4      138.87      140.60      4.19 o 
   5   2   4       73.84       77.51      4.62 o 
   6   2   4       37.32       38.72      3.88 o 
   7   2   4       24.34       32.34      4.54 o 
   8   2   4        6.65       12.12      4.47 o 
   9   2   4        7.37        3.74      5.25 o 
  -9   3   4        2.88        3.04      3.57 o 
  -8   3   4        1.91        1.89      1.50 o 
  -7   3   4       14.96       12.61      2.26 o 
  -6   3   4       17.09       15.35      2.18 o 
  -5   3   4       34.96       38.88      3.37 o 
  -4   3   4      101.96      100.50      4.99 o 
  -3   3   4       13.36       15.52      1.68 o 
  -2   3   4      186.25      187.02      6.88 o 
  -1   3   4       30.11       29.54      1.70 o 
   0   3   4      149.56      158.09      5.87 o 
   1   3   4       85.94       81.93      2.63 o 
   2   3   4      174.16      188.65      6.64 o 
   3   3   4       18.23       17.24      1.88 o 
   4   3   4      133.81      131.64      6.49 o 
   5   3   4        4.01        4.09      1.45 o 
   6   3   4       29.23       36.55      4.49 o 
   7   3   4       10.93       11.15      2.62 o 
   8   3   4        0.58        4.17      2.66 o 
   9   3   4        4.75        7.35      6.36 o 
  -8   4   4        0.44        1.01      1.79 o 
  -7   4   4        2.73        3.53      1.46 o 
  -6   4   4        3.00        4.23      1.71 o 
  -5   4   4       50.81       48.21      3.67 o 
  -4   4   4        0.31        1.28      0.81 o 
  -3   4   4       17.62       16.56      1.80 o 
  -2   4   4       24.65       26.32      2.00 o 
  -1   4   4       52.57       49.88      1.98 o 
   0   4   4       30.45       29.48      3.26 o 
   1   4   4       87.96       86.99      5.16 o 
   2   4   4        0.30        0.52      0.55 o 
   3   4   4       27.74       30.03      2.42 o 
   4   4   4       15.09       14.63      2.51 o 
   5   4   4       66.80       62.81      5.33 o 
   6   4   4        9.98       12.98      2.87 o 
   7   4   4       44.86       53.63      5.95 o 
   8   4   4        3.76        2.16      2.73 o 
  -7   5   4       17.37       14.47      3.32 o 
  -6   5   4        6.68       12.73      3.57 o 
  -5   5   4       24.25       28.40      3.10 o 
  -4   5   4       50.97       52.50      3.86 o 
  -3   5   4        5.46        5.44      1.27 o 
  -2   5   4       62.82       63.49      3.31 o 
  -1   5   4       43.86       44.83      4.30 o 
   0   5   4       28.81       25.00      2.65 o 
   1   5   4       73.99       74.09      5.53 o 
   2   5   4       41.45       44.23      2.19 o 
   3   5   4        0.88        1.33      1.21 o 
   4   5   4        2.59        2.12      1.07 o 
   5   5   4        8.65       11.15      2.55 o 
   6   5   4        3.49        4.41      1.88 o 
   7   5   4        4.21        4.80      2.71 o 
  -6   6   4        2.47        2.83      2.25 o 
  -5   6   4        2.02        2.58      1.55 o 
  -4   6   4        8.31       19.82      8.14 o 
  -3   6   4        2.02        2.51      1.53 o 
  -2   6   4        9.04       10.71      2.36 o 
  -1   6   4        4.41        6.66      1.53 o 
   0   6   4        3.88        5.54      1.50 o 
   1   6   4        5.89        7.09      1.42 o 
   2   6   4       20.58       11.11      4.56 o 
   3   6   4       18.18       23.71      2.65 o 
   4   6   4       10.72       13.02      2.61 o 
   5   6   4       15.64       16.68      3.13 o 
   6   6   4        3.93        5.32      2.43 o 
  -5   7   4        9.54        7.25      3.50 o 
  -4   7   4       15.26       11.80      2.48 o 
  -3   7   4        0.59        1.43      1.90 o 
  -2   7   4        4.10        5.70      2.36 o 
  -1   7   4        9.21       11.02      2.38 o 
   0   7   4        1.97        3.89      1.93 o 
   1   7   4       19.01       18.91      3.40 o 
   2   7   4       10.66       12.42      2.99 o 
   3   7   4        9.85        7.72      2.25 o 
   4   7   4       12.16       11.93      2.14 o 
   5   7   4       21.14       17.42      4.06 o 
  -3   8   4        5.38        2.77     11.50 o 
  -2   8   4        0.26        0.57      4.22 o 
  -1   8   4        9.88       10.86      3.69 o 
   0   8   4        5.26        4.63      4.21 o 
   1   8   4       24.93       26.09      5.69 o 
   2   8   4        0.51        3.91      4.04 o 
   3   8   4        2.41        2.45      3.86 o 
  -9   0   5       11.23        7.57      9.22 o 
  -8   0   5        1.66        0.21      2.97 o 
  -7   0   5       19.77       19.46      7.42 o 
  -6   0   5       66.65       68.48      5.57 o 
  -5   0   5        8.51        9.15      2.15 o 
  -4   0   5      159.20      165.23     10.60 o 
  -3   0   5       29.18       31.28      3.13 o 
  -2   0   5      587.20      641.68     37.54 o 
  -1   0   5      101.37      109.26      8.99 o 
   0   0   5      342.54      336.61     18.88 o 
   1   0   5       38.05       36.68      2.55 o 
   2   0   5      237.73      233.98      8.20 o 
   3   0   5       46.29       52.53      3.82 o 
   4   0   5      208.25      210.98      7.73 o 
   5   0   5       36.45       39.10      6.66 o 
   6   0   5        0.46        1.97      1.47 o 
   7   0   5        7.73       10.02      5.56 o 
   8   0   5       10.48       13.56      6.62 o 
   9   0   5        1.48       -0.71      4.75 o 
  -9   1   5        0.49       -1.19      2.85 o 
  -8   1   5       19.98       20.92      4.98 o 
  -7   1   5        5.30        4.13      2.06 o 
  -6   1   5       43.41       51.26      3.56 o 
  -5   1   5       34.74       35.29      2.71 o 
  -4   1   5      124.52      124.44      3.83 o 
  -3   1   5      189.97      192.82      9.62 o 
  -2   1   5      269.99      282.08     11.62 o 
  -1   1   5      283.89      282.78     11.52 o 
   0   1   5      109.00      112.14      4.89 o 
   1   1   5      282.97      290.67     11.38 o 
   2   1   5      203.47      201.74      4.14 o 
   3   1   5       70.29       67.31      2.67 o 
   4   1   5       33.68       32.28      2.55 o 
   5   1   5        9.38        9.58      1.62 o 
   6   1   5        0.79        2.59      1.86 o 
   7   1   5        5.71        5.48      1.93 o 
   8   1   5        6.46       15.61      8.45 o 
   9   1   5        3.13        0.55      5.27 o 
  -9   2   5        0.15       -2.07      4.18 o 
  -8   2   5        5.20        6.44      1.79 o 
  -7   2   5        2.12        2.68      1.19 o 
  -6   2   5        0.68        1.67      1.21 o 
  -5   2   5       35.83       41.20      3.31 o 
  -4   2   5       23.62       20.82      2.13 o 
  -3   2   5       19.28       20.38      1.76 o 
  -2   2   5       59.73       61.90      2.56 o 
  -1   2   5       29.85       31.87      2.11 o 
   0   2   5       17.50       16.00      1.40 o 
   1   2   5        8.12        8.77      0.92 o 
   2   2   5      148.36      140.67      6.08 o 
   3   2   5       12.57       11.79      1.46 o 
   4   2   5      143.38      152.74      5.68 o 
   5   2   5       70.42       76.69      4.68 o 
   6   2   5       15.34       14.39      3.32 o 
   7   2   5       27.10       25.50      6.28 o 
   8   2   5        1.79        3.62      3.42 o 
   9   2   5        6.91       12.27     10.86 o 
  -8   3   5        0.12        1.67      1.94 o 
  -7   3   5        9.65        8.02      1.95 o 
  -6   3   5        9.82        9.63      1.81 o 
  -5   3   5       19.93       21.32      2.97 o 
  -4   3   5       74.02       77.16      3.95 o 
  -3   3   5        3.63        2.25      0.77 o 
  -2   3   5       22.83       21.85      1.98 o 
  -1   3   5       22.71       22.50      1.54 o 
   0   3   5       60.80       67.15      2.47 o 
   1   3   5       59.72       60.90      3.20 o 
   2   3   5       19.09       16.38      2.12 o 
   3   3   5       62.71       66.52      3.44 o 
   4   3   5        7.59        7.11      1.84 o 
   5   3   5        0.40        1.45      1.02 o 
   6   3   5        5.31        6.71      2.40 o 
   7   3   5        6.22        6.01      2.11 o 
   8   3   5        9.49        8.99      3.29 o 
  -8   4   5        0.17        0.94      1.68 o 
  -7   4   5       11.31       10.46      2.19 o 
  -6   4   5       18.25       18.76      4.13 o 
  -5   4   5       16.08       16.37      3.15 o 
  -4   4   5       24.53       22.49      2.81 o 
  -3   4   5       32.42       32.68      2.79 o 
  -2   4   5       59.95       59.30      2.83 o 
  -1   4   5        6.57        8.01      1.10 o 
   0   4   5       22.02       21.38      1.68 o 
   1   4   5       52.18       57.61      3.08 o 
   2   4   5        3.92        2.86      0.83 o 
   3   4   5       44.91       47.31      3.53 o 
   4   4   5       14.73       14.56      3.00 o 
   5   4   5       58.66       64.12      5.61 o 
   6   4   5        0.81        2.68      1.65 o 
   7   4   5       10.00       11.71      2.96 o 
   8   4   5        2.44        7.78      5.14 o 
  -7   5   5        1.84        3.73      4.83 o 
  -6   5   5       29.95       34.80      4.94 o 
  -5   5   5       40.59       41.20      3.93 o 
  -4   5   5       46.84       40.67      3.94 o 
  -3   5   5      124.68      108.90      7.66 o 
  -2   5   5        3.50        3.38      0.93 o 
  -1   5   5      180.88      150.94     13.29 o 
   0   5   5      105.00       95.25      9.60 o 
   1   5   5       30.77       24.71      3.19 o 
   2   5   5       80.80       78.58      4.60 o 
   3   5   5        8.22        7.38      1.79 o 
   4   5   5       24.07       21.25      3.24 o 
   5   5   5        7.60        8.36      2.51 o 
   6   5   5        2.30        4.49      2.50 o 
   7   5   5        0.88        2.74      2.82 o 
  -6   6   5        5.63        5.98      3.28 o 
  -5   6   5        2.93       20.16     11.32 o 
  -4   6   5       11.13       14.34      4.24 o 
  -3   6   5        7.52        6.99      1.69 o 
  -2   6   5       12.38       12.43      2.54 o 
  -1   6   5        6.90        4.16      2.08 o 
   0   6   5       35.59       33.30      3.67 o 
   1   6   5        8.05        6.15      2.63 o 
   2   6   5       25.21       28.56      4.17 o 
   3   6   5        5.55        5.67      2.23 o 
   4   6   5        6.34        8.57      2.09 o 
   5   6   5        0.95        2.70      1.57 o 
   6   6   5       10.63       13.29      4.26 o 
  -5   7   5        0.14        0.42      4.18 o 
  -4   7   5       10.10       11.51      2.60 o 
  -3   7   5        5.27        5.65      2.51 o 
  -2   7   5        2.18        5.18      2.61 o 
  -1   7   5       10.59       12.30      2.48 o 
   0   7   5       17.58       14.40      2.44 o 
   1   7   5       11.93       11.41      2.76 o 
   2   7   5       10.85       13.92      3.07 o 
   3   7   5       26.58       28.78      4.77 o 
   4   7   5        6.15        7.83      4.00 o 
   5   7   5       23.23       25.32      8.82 o 
  -2   8   5        5.68        8.18      6.28 o 
  -1   8   5        0.94        1.07      2.79 o 
   0   8   5        2.96        1.86      5.11 o 
   1   8   5        3.46        3.70      2.98 o 
   2   8   5        6.34       14.28      5.23 o 
  -9   0   6        1.21       -4.39      8.51 o 
  -8   0   6       23.78       30.13      8.40 o 
  -7   0   6        1.99        1.26      2.63 o 
  -6   0   6       83.13       85.19      6.24 o 
  -5   0   6       19.25       16.91      3.15 o 
  -4   0   6      109.98      106.95      7.61 o 
  -3   0   6       42.11       43.98      4.94 o 
  -2   0   6      143.16      155.92      8.66 o 
  -1   0   6        8.88       11.15      1.88 o 
   0   0   6       53.40       62.82      3.58 o 
   1   0   6       62.26       47.43      3.67 o 
   2   0   6      161.61      169.17      6.20 o 
   3   0   6       14.75       12.85      2.21 o 
   4   0   6        6.82       11.94      2.86 o 
   5   0   6        0.01       -0.22      0.92 o 
   6   0   6        0.36        1.87      1.31 o 
   7   0   6        1.12        0.90      2.70 o 
   8   0   6        0.08        4.85      4.72 o 
  -9   1   6        0.51       -0.46      3.65 o 
  -8   1   6        9.10        9.95      4.18 o 
  -7   1   6        7.60        5.53      1.80 o 
  -6   1   6        8.55        7.66      1.79 o 
  -5   1   6       56.15       54.28      3.38 o 
  -4   1   6       12.50       10.66      1.80 o 
  -3   1   6      137.65      134.36      5.65 o 
  -2   1   6       15.40       16.00      1.50 o 
  -1   1   6      253.97      257.12      9.59 o 
   0   1   6      302.68      298.92     10.73 o 
   1   1   6       64.80       68.48      2.54 o 
   2   1   6       66.53       67.12      2.09 o 
   3   1   6       15.67       14.31      1.64 o 
   4   1   6       18.78       18.79      2.06 o 
   5   1   6       28.55       23.58      2.71 o 
   6   1   6        8.15        4.57      1.99 o 
   7   1   6        6.23        2.36      1.76 o 
   8   1   6        1.91        1.86      4.27 o 
   9   1   6        3.08        4.05      7.68 o 
  -9   2   6        0.28       -1.52      4.43 o 
  -8   2   6        1.71        2.58      1.54 o 
  -7   2   6        5.52        5.82      1.89 o 
  -6   2   6       10.68        9.19      1.76 o 
  -5   2   6       28.89       29.14      2.89 o 
  -4   2   6       49.71       49.58      3.52 o 
  -3   2   6       36.87       36.28      3.12 o 
  -2   2   6       60.54       63.78      2.86 o 
  -1   2   6        5.08        5.89      1.05 o 
   0   2   6       38.88       42.13      2.04 o 
   1   2   6      130.50      131.85      6.63 o 
   2   2   6        0.21        0.19      0.39 o 
   3   2   6       43.99       44.40      3.16 o 
   4   2   6       24.90       26.08      2.51 o 
   5   2   6       90.16       96.99      7.95 o 
   6   2   6        6.38        7.12      2.46 o 
   7   2   6       39.00       45.60      8.59 o 
   8   2   6        5.00        3.25      3.03 o 
  -8   3   6        0.04        2.33      1.86 o 
  -7   3   6       19.65       19.33      2.76 o 
  -6   3   6       10.63        9.00      3.00 o 
  -5   3   6       69.82       69.52      4.94 o 
  -4   3   6       21.89       20.88      2.53 o 
  -3   3   6       50.92       49.13      3.35 o 
  -2   3   6       61.00       61.87      3.12 o 
  -1   3   6       66.96       69.25      3.45 o 
   0   3   6       35.25       37.22      2.02 o 
   1   3   6      107.99      106.48      5.48 o 
   2   3   6       45.39       49.45      4.23 o 
   3   3   6       97.42       92.07      4.66 o 
   4   3   6        0.32        0.12      0.85 o 
   5   3   6       38.18       36.87      4.52 o 
   6   3   6        2.02        2.36      1.34 o 
   7   3   6        0.16        1.58      2.18 o 
   8   3   6        3.47        4.76      3.13 o 
  -8   4   6        4.74        3.67      2.74 o 
  -7   4   6        2.49        1.23      1.39 o 
  -6   4   6       15.75       14.09      2.74 o 
  -5   4   6        2.86        3.45      2.52 o 
  -4   4   6       19.77       21.88      2.86 o 
  -3   4   6       21.38       20.04      2.39 o 
  -2   4   6       89.96       87.87      3.98 o 
  -1   4   6      100.13       95.37      3.50 o 
   0   4   6       25.23       25.23      2.11 o 
   1   4   6       21.51       17.38      2.58 o 
   2   4   6       41.13       40.84      2.83 o 
   3   4   6       82.37       81.05      8.23 o 
   4   4   6       39.14       40.59      4.43 o 
   5   4   6       43.24       45.93      5.03 o 
   6   4   6        4.57        3.28      1.87 o 
   7   4   6       16.02       16.61      4.54 o 
  -7   5   6        3.03        9.02      3.81 o 
  -6   5   6       17.16       33.53      7.91 o 
  -5   5   6       11.93       11.70      2.04 o 
  -4   5   6       19.50       21.71      2.95 o 
  -3   5   6       75.26       72.44      5.12 o 
  -2   5   6      106.56       96.42      4.85 o 
  -1   5   6       79.61       78.99      4.27 o 
   0   5   6       90.62       87.72      5.44 o 
   1   5   6       11.83       10.79      1.27 o 
   2   5   6       24.19       16.17      2.50 o 
   3   5   6        1.52        2.43      1.24 o 
   4   5   6        1.44        2.85      1.45 o 
   5   5   6        1.07        3.37      1.71 o 
   6   5   6        2.50        3.00      2.48 o 
   7   5   6        5.65       14.16      6.79 o 
  -6   6   6       15.49       14.52      8.32 o 
  -5   6   6        6.15        3.48      2.00 o 
  -4   6   6       16.94       21.76      4.02 o 
  -3   6   6        8.69        9.98      1.89 o 
  -2   6   6        6.58        6.67      1.89 o 
  -1   6   6        8.18        9.12      1.95 o 
   0   6   6       15.66       12.68      2.62 o 
   1   6   6       10.71       10.51      2.11 o 
   2   6   6        4.92        5.67      2.19 o 
   3   6   6        8.55       10.47      1.97 o 
   4   6   6        4.89        3.61      1.71 o 
   5   6   6        0.88        4.81      2.16 o 
   6   6   6        0.01        0.67      5.59 o 
  -4   7   6        2.23        2.05      2.25 o 
  -3   7   6        2.40        8.41      3.67 o 
  -2   7   6       12.82       12.26      2.77 o 
  -1   7   6        0.05        1.37      1.42 o 
   0   7   6        9.18        9.35      2.12 o 
   1   7   6        9.34        9.09      2.84 o 
   2   7   6       10.97       14.65      3.37 o 
   3   7   6       16.60       14.21      3.57 o 
   4   7   6        7.42        7.96      4.43 o 
  -1   8   6        3.64        2.78      4.36 o 
   0   8   6       27.06       20.31     10.51 o 
  -9   0   7        1.17        4.27      8.22 o 
  -8   0   7        5.15        5.36      5.14 o 
  -7   0   7        0.04        2.19      3.03 o 
  -6   0   7       17.48       16.25      3.39 o 
  -5   0   7        1.67        2.39      1.52 o 
  -4   0   7        9.06        9.60      2.36 o 
  -3   0   7        2.81        1.73      0.93 o 
  -2   0   7       25.04       27.91      3.55 o 
  -1   0   7       12.85       12.25      2.15 o 
   0   0   7      125.45      116.10      9.21 o 
   1   0   7        0.03        0.84      0.85 o 
   2   0   7      310.94      289.03     16.03 o 
   3   0   7       13.91       14.84      2.50 o 
   4   0   7       67.98       68.22      5.93 o 
   5   0   7        8.05       10.54      2.93 o 
   6   0   7        0.47        1.01      1.50 o 
   7   0   7        0.43        4.14      3.28 o 
  -8   1   7        4.49        4.55      3.44 o 
  -7   1   7        3.89        3.27      1.43 o 
  -6   1   7       15.56       14.90      2.32 o 
  -5   1   7       23.81       24.04      2.91 o 
  -4   1   7        4.57        4.63      1.15 o 
  -3   1   7      227.91      220.22     11.92 o 
  -2   1   7       30.34       29.69      2.40 o 
  -1   1   7      228.53      229.30     10.82 o 
   0   1   7       85.03       87.58      4.64 o 
   1   1   7        1.92        1.79      0.48 o 
   2   1   7       15.55       16.75      1.73 o 
   3   1   7       10.86       10.95      1.63 o 
   4   1   7       59.64       63.94      3.65 o 
   5   1   7       10.33        8.95      1.70 o 
   6   1   7       24.97       21.38      4.33 o 
   7   1   7       19.38       22.29      5.91 o 
   8   1   7       20.44       16.93      8.26 o 
  -8   2   7        0.02        1.88      1.76 o 
  -7   2   7        6.48        6.09      2.17 o 
  -6   2   7        3.22        5.89      1.74 o 
  -5   2   7       33.78       38.13      3.25 o 
  -4   2   7        6.77        7.33      1.67 o 
  -3   2   7       52.24       58.89      3.46 o 
  -2   2   7       24.77       23.23      2.35 o 
  -1   2   7       99.31       96.59      4.30 o 
   0   2   7       44.85       45.07      2.98 o 
   1   2   7       42.52       45.20      2.56 o 
   2   2   7       48.31       50.03      2.40 o 
   3   2   7      107.63      101.13      7.72 o 
   4   2   7       16.46       18.83      2.82 o 
   5   2   7       73.03       80.85      6.24 o 
   6   2   7        7.17       10.69      3.35 o 
   7   2   7       16.60       21.99      6.08 o 
   8   2   7       15.25       23.26      6.61 o 
  -8   3   7        1.65        2.96      2.28 o 
  -7   3   7       11.11       12.80      2.76 o 
  -6   3   7        8.82        9.21      2.73 o 
  -5   3   7        8.82        8.16      2.72 o 
  -4   3   7       34.77       31.74      3.11 o 
  -3   3   7       13.96       10.08      2.07 o 
  -2   3   7       25.79       23.85      2.87 o 
  -1   3   7       31.81       28.72      2.35 o 
   0   3   7       22.77       22.35      2.04 o 
   1   3   7        9.08        7.38      1.25 o 
   2   3   7        5.83        4.26      1.21 o 
   3   3   7       12.21        8.92      2.89 o 
   4   3   7       23.51       26.76      3.88 o 
   5   3   7        1.29       -0.02      1.03 o 
   6   3   7        7.36        7.65      2.64 o 
   7   3   7        1.13        0.99      2.00 o 
   8   3   7        6.83        8.85      4.37 o 
  -7   4   7        0.59        2.68      2.50 o 
  -6   4   7        1.98        1.58      1.73 o 
  -5   4   7        5.19        7.29      2.38 o 
  -4   4   7        6.19        5.20      1.39 o 
  -3   4   7       44.44       40.98      3.33 o 
  -2   4   7       12.00       11.73      2.01 o 
  -1   4   7       63.02       62.58      4.30 o 
   0   4   7       37.82       33.84      3.08 o 
   1   4   7      120.59      113.91      5.25 o 
   2   4   7      123.04      118.63      6.70 o 
   3   4   7       72.57       82.56      4.91 o 
   4   4   7       33.76       38.16      4.54 o 
   5   4   7       38.18       38.46      4.99 o 
   6   4   7       11.29       11.36      3.00 o 
   7   4   7       22.71       24.63      5.96 o 
  -6   5   7        0.58        0.44      1.58 o 
  -5   5   7        6.24       10.63      2.74 o 
  -4   5   7        4.76        2.87      1.58 o 
  -3   5   7       18.87       20.14      3.11 o 
  -2   5   7        9.16       10.53      2.05 o 
  -1   5   7        9.31        9.26      1.68 o 
   0   5   7       18.44       14.70      1.96 o 
   1   5   7       11.62       11.38      2.81 o 
   2   5   7        6.58        3.77      1.25 o 
   3   5   7        2.65        2.70      1.25 o 
   4   5   7       14.22       16.85      3.37 o 
   5   5   7       12.52       15.37      3.34 o 
   6   5   7        4.08        6.76      3.01 o 
  -5   6   7       12.48       25.09      6.83 o 
  -4   6   7        5.60        9.16      4.13 o 
  -3   6   7        5.65        8.45      1.98 o 
  -2   6   7       16.09       14.61      2.27 o 
  -1   6   7        2.35        5.00      1.99 o 
   0   6   7        7.58        6.53      2.02 o 
   1   6   7       21.35       22.66      3.63 o 
   2   6   7        6.26        6.72      2.63 o 
   3   6   7        1.67        1.64      1.27 o 
   4   6   7        0.73        1.32      1.34 o 
   5   6   7        4.12        5.46      3.08 o 
  -3   7   7        0.93        5.28      3.94 o 
  -2   7   7        0.94        3.51      2.04 o 
  -1   7   7        2.96        3.11      1.78 o 
   0   7   7        2.26        4.36      1.83 o 
   1   7   7        3.72        4.45      2.48 o 
   2   7   7        0.84        4.95      2.45 o 
   3   7   7        2.82        2.83      3.75 o 
  -8   0   8       13.17       11.12      7.09 o 
  -7   0   8       11.93        9.67      5.98 o 
  -6   0   8       44.73       43.08      5.37 o 
  -5   0   8        0.24        1.31      1.25 o 
  -4   0   8       17.80       14.58      3.06 o 
  -3   0   8       20.62       24.26      3.60 o 
  -2   0   8       68.15       70.89      4.95 o 
  -1   0   8       74.89       72.44      5.02 o 
   0   0   8       40.30       45.89      5.81 o 
   1   0   8       61.21       56.83      3.74 o 
   2   0   8        5.36        6.75      2.56 o 
   3   0   8        0.06        1.21      0.95 o 
   4   0   8        0.13        1.76      1.31 o 
   5   0   8       44.84       46.60      5.62 o 
   6   0   8        3.52        4.98      2.30 o 
   7   0   8        7.90       15.93      6.84 o 
  -8   1   8       14.62       15.75      5.36 o 
  -7   1   8        2.52        4.37      2.16 o 
  -6   1   8       12.00       11.08      2.05 o 
  -5   1   8       15.94       15.68      2.44 o 
  -4   1   8        1.54        3.52      1.15 o 
  -3   1   8       42.66       47.09      3.30 o 
  -2   1   8      133.13      129.06      7.33 o 
  -1   1   8        0.59        1.10      0.68 o 
   0   1   8      179.57      164.48     10.01 o 
   1   1   8        3.12        3.02      0.76 o 
   2   1   8      102.12      102.46      3.78 o 
   3   1   8        9.61        8.00      1.29 o 
   4   1   8        5.26        5.11      1.34 o 
   5   1   8        4.79        3.29      1.74 o 
   6   1   8        1.48        1.16      1.75 o 
   7   1   8        9.88       11.37      4.30 o 
   8   1   8       10.08       16.03      8.26 o 
  -8   2   8        1.11        3.16      2.68 o 
  -7   2   8       14.89       16.06      3.18 o 
  -6   2   8       22.39       17.18      3.15 o 
  -5   2   8       55.35       57.07      4.80 o 
  -4   2   8       37.35       32.13      3.24 o 
  -3   2   8       24.92       21.82      3.18 o 
  -2   2   8      153.96      142.93      8.24 o 
  -1   2   8       34.15       33.66      2.63 o 
   0   2   8       76.32       82.25      4.96 o 
   1   2   8      124.69      111.84      4.68 o 
   2   2   8        2.31        2.84      1.07 o 
   3   2   8      204.50      202.91     13.81 o 
   4   2   8        2.88        2.52      1.05 o 
   5   2   8      111.61      117.72      8.46 o 
   6   2   8        3.23        4.00      2.23 o 
   7   2   8        3.16        4.85      3.12 o 
   8   2   8        1.24       -1.57      3.35 o 
  -7   3   8        0.42        2.28      2.95 o 
  -6   3   8        4.07        4.77      2.79 o 
  -5   3   8        7.44        8.16      3.22 o 
  -4   3   8        3.93        1.96      1.17 o 
  -3   3   8       66.44       67.54      4.20 o 
  -2   3   8      102.89      102.56      4.74 o 
  -1   3   8      100.09      105.35      4.89 o 
   0   3   8      164.16      175.73      8.62 o 
   1   3   8       61.45       63.98      4.63 o 
   2   3   8       83.08       86.67      9.21 o 
   3   3   8        4.67        2.17      1.08 o 
   4   3   8       14.58       12.10      3.00 o 
   5   3   8        2.82        2.74      1.58 o 
   6   3   8        0.71        2.61      2.17 o 
   7   3   8        1.11        1.74      2.20 o 
  -7   4   8        1.92        1.28      3.25 o 
  -6   4   8        1.87        1.51      1.61 o 
  -5   4   8       14.47       12.80      2.46 o 
  -4   4   8        0.24        2.81      1.82 o 
  -3   4   8       13.89       13.33      2.23 o 
  -2   4   8        0.50        0.79      1.16 o 
  -1   4   8       15.90       14.43      2.22 o 
   0   4   8       23.99       21.36      2.71 o 
   1   4   8       32.13       32.33      3.21 o 
   2   4   8       14.42       11.23      2.03 o 
   3   4   8       42.97       38.09      4.09 o 
   4   4   8        9.98       10.26      2.90 o 
   5   4   8       47.70       55.37      6.05 o 
   6   4   8       14.87       17.44      4.68 o 
   7   4   8       10.63       14.14      6.80 o 
  -6   5   8        1.68        1.07      2.54 o 
  -5   5   8        7.40       11.07      4.51 o 
  -4   5   8        0.30        4.63      2.87 o 
  -3   5   8       24.49       24.40      3.30 o 
  -2   5   8       11.54       13.28      2.37 o 
  -1   5   8       24.78       23.21      2.95 o 
   0   5   8       18.38       19.67      2.60 o 
   1   5   8        1.19        2.93      1.04 o 
   2   5   8       12.35       12.66      2.19 o 
   3   5   8        3.37        3.37      1.66 o 
   4   5   8        5.12        6.49      2.08 o 
   5   5   8        8.79        5.41      2.57 o 
   6   5   8        4.94        4.01      4.47 o 
  -5   6   8        5.48       22.01     16.70 o 
  -4   6   8        2.79        7.91      4.44 o 
  -3   6   8        4.17        7.30      2.40 o 
  -2   6   8        8.63       11.73      2.38 o 
  -1   6   8        9.87       11.33      1.97 o 
   0   6   8        3.93        2.35      1.89 o 
   1   6   8        3.37        5.43      1.98 o 
   2   6   8        0.70        2.40      1.24 o 
   3   6   8        1.47        3.16      1.60 o 
   4   6   8        0.83        1.39      2.18 o 
  -3   7   8       16.00       27.98     10.63 o 
  -2   7   8        9.20       10.73      3.70 o 
  -1   7   8       26.59       24.13      5.95 o 
   0   7   8       18.64       20.94      4.32 o 
   1   7   8       19.30       22.51      5.17 o 
   2   7   8        6.93        4.83      4.43 o 
  -8   0   9       32.85       32.49     10.99 o 
  -7   0   9        0.17        4.02     10.89 o 
  -6   0   9        6.88        9.46      4.05 o 
  -5   0   9        1.07        1.71      1.96 o 
  -4   0   9        2.18        2.99      2.28 o 
  -3   0   9        5.24        8.23      2.12 o 
  -2   0   9        2.04        2.02      1.54 o 
  -1   0   9        0.00        0.61      0.88 o 
   0   0   9        4.07        6.12      2.46 o 
   1   0   9       52.87       52.65      4.53 o 
   2   0   9       15.89       16.95      2.75 o 
   3   0   9        1.92       -0.14      0.93 o 
   4   0   9       10.49        7.15      1.89 o 
   5   0   9        0.46       -0.22      1.25 o 
  -8   1   9        3.58        4.24     15.83 o 
  -7   1   9        0.72        6.80      2.66 o 
  -6   1   9        2.05        2.01      1.55 o 
  -5   1   9       30.74       34.90      3.68 o 
  -4   1   9        9.78        9.28      2.15 o 
  -3   1   9       16.30       15.51      2.39 o 
  -2   1   9        0.18        0.49      0.88 o 
  -1   1   9        2.02        1.88      0.83 o 
   0   1   9       43.58       45.85      3.75 o 
   1   1   9       92.16       91.93      4.53 o 
   2   1   9       54.93       56.88      4.20 o 
   3   1   9       25.86       27.54      2.95 o 
   4   1   9       14.18       13.26      2.95 o 
   5   1   9        7.81        5.54      2.10 o 
   6   1   9        5.00        2.16      2.34 o 
   7   1   9        6.37        8.95      3.96 o 
  -7   2   9       19.87       16.52      3.49 o 
  -6   2   9        6.73        6.24      2.77 o 
  -5   2   9       45.44       46.24      4.19 o 
  -4   2   9        6.91        5.71      1.75 o 
  -3   2   9       89.95       87.07      5.17 o 
  -2   2   9        9.27        6.58      1.74 o 
  -1   2   9      227.62      215.57     10.77 o 
   0   2   9        1.03        1.69      1.25 o 
   1   2   9      176.33      170.84      9.90 o 
   2   2   9       20.39       19.29      2.67 o 
   3   2   9      106.40      102.73      5.77 o 
   4   2   9       20.03       22.30      3.76 o 
   5   2   9        7.69        5.05      2.62 o 
   6   2   9       16.58       14.76      4.43 o 
   7   2   9        2.12        3.74      2.73 o 
  -7   3   9        1.42        3.65      2.80 o 
  -6   3   9        5.47        7.75      3.44 o 
  -5   3   9       21.25       26.65      4.10 o 
  -4   3   9       31.46       30.15      3.17 o 
  -3   3   9       38.40       40.20      3.54 o 
  -2   3   9      111.26      104.56      5.77 o 
  -1   3   9       29.31       33.81      3.29 o 
   0   3   9      148.04      148.18      6.52 o 
   1   3   9        6.81        8.38      1.75 o 
   2   3   9       52.67       47.15      3.98 o 
   3   3   9        9.16        9.60      1.93 o 
   4   3   9        6.31        1.27      1.87 o 
   5   3   9        2.84        2.48      2.19 o 
   6   3   9        2.74        1.29      2.11 o 
   7   3   9        2.50        4.10      4.37 o 
  -6   4   9        0.08        7.06      5.90 o 
  -5   4   9       13.26        9.29      2.73 o 
  -4   4   9        2.17        5.40      2.10 o 
  -3   4   9       22.23       21.09      2.89 o 
  -2   4   9        3.15        3.19      1.04 o 
  -1   4   9       23.78       28.65      3.13 o 
   0   4   9       10.79        8.16      1.78 o 
   1   4   9        1.35        1.78      1.10 o 
   2   4   9       25.28       28.21      3.27 o 
   3   4   9        5.75        4.26      1.69 o 
   4   4   9        2.17        2.12      1.57 o 
   5   4   9        3.95        2.16      2.29 o 
   6   4   9        0.91        1.94      3.72 o 
  -5   5   9        7.38       15.04      3.85 o 
  -4   5   9        2.70        7.28      3.41 o 
  -3   5   9        2.68        4.78      1.74 o 
  -2   5   9       13.44       10.41      2.06 o 
  -1   5   9        7.04        7.20      1.97 o 
   0   5   9        4.52        2.94      1.44 o 
   1   5   9        7.58        8.90      1.96 o 
   2   5   9        2.55        3.07      1.46 o 
   3   5   9        7.12        7.20      2.34 o 
   4   5   9        1.06        1.40      1.52 o 
   5   5   9        5.92        7.21      3.46 o 
  -4   6   9        0.89        3.28      6.58 o 
  -3   6   9        9.34       10.97      2.75 o 
  -2   6   9        5.64        3.90      1.76 o 
  -1   6   9       39.12       46.60      4.09 o 
   0   6   9        1.37        1.94      1.26 o 
   1   6   9       13.44       11.08      2.12 o 
   2   6   9        1.14        2.74      1.50 o 
   3   6   9        7.33        8.27      3.00 o 
   4   6   9        2.65        7.23      7.61 o 
  -1   7   9        7.32        9.48      8.00 o 
   0   7   9       33.41       29.42      9.18 o 
  -7   0  10       11.73       19.91      8.24 o 
  -6   0  10        0.04        4.26      4.89 o 
  -5   0  10        2.37        2.96      4.04 o 
  -4   0  10        0.73        1.88      2.97 o 
  -3   0  10       18.82       19.32      3.53 o 
  -2   0  10        4.76        5.97      1.92 o 
  -1   0  10      181.38      176.05     17.90 o 
   0   0  10        0.12        0.11      1.25 o 
   1   0  10       22.86       23.73      5.54 o 
   2   0  10        1.90        1.28      1.23 o 
   3   0  10        3.81        4.67      1.63 o 
   4   0  10        2.99        3.10      1.49 o 
   5   0  10        5.11        2.86      1.86 o 
  -7   1  10        4.14        5.67      3.50 o 
  -6   1  10        1.17        3.51      1.67 o 
  -5   1  10        0.36        4.54      1.65 o 
  -4   1  10        2.97        4.18      1.40 o 
  -3   1  10        3.09        4.87      1.87 o 
  -2   1  10       73.36       71.58      4.62 o 
  -1   1  10        9.79       11.89      1.94 o 
   0   1  10       86.18       86.26      5.47 o 
   1   1  10       10.15        7.76      1.45 o 
   2   1  10       16.16       13.72      1.84 o 
   3   1  10       17.95       22.06      2.96 o 
   4   1  10        6.14        4.91      1.83 o 
   5   1  10       23.27       27.09      4.34 o 
   6   1  10        7.54        5.69      3.24 o 
  -7   2  10       11.97        9.17      4.59 o 
  -6   2  10        2.55        5.17      3.64 o 
  -5   2  10       13.40       13.48      3.38 o 
  -4   2  10        4.48        7.55      1.99 o 
  -3   2  10        8.16        8.39      1.99 o 
  -2   2  10       10.49       11.78      2.03 o 
  -1   2  10        4.53        6.18      1.47 o 
   0   2  10       22.35       24.11      2.88 o 
   1   2  10       39.73       35.21      3.97 o 
   2   2  10       41.47       37.04      4.05 o 
   3   2  10       24.86       19.59      2.99 o 
   4   2  10       12.39        9.77      2.44 o 
   5   2  10        5.84        6.35      2.94 o 
   6   2  10        5.22        3.17      2.49 o 
   7   2  10        1.74        2.91      3.84 o 
  -6   3  10        0.22       -2.21      2.30 o 
  -5   3  10        3.46        5.06      3.17 o 
  -4   3  10        8.77        9.47      2.12 o 
  -3   3  10       12.44       13.31      2.38 o 
  -2   3  10       50.37       45.67      5.29 o 
  -1   3  10       12.24       12.24      2.13 o 
   0   3  10       37.79       38.68      3.84 o 
   1   3  10        2.38        1.52      1.04 o 
   2   3  10        0.67        2.42      1.14 o 
   3   3  10        2.21        2.43      1.37 o 
   4   3  10        3.24        1.83      1.82 o 
   5   3  10        0.22        2.83      2.44 o 
   6   3  10        0.31        1.60      3.59 o 
  -6   4  10        1.76        0.77      5.94 o 
  -5   4  10       17.50       22.44      6.16 o 
  -4   4  10        1.77        5.25      2.56 o 
  -3   4  10        7.54        7.25      1.88 o 
  -2   4  10        7.12        5.91      1.63 o 
  -1   4  10        2.46        2.80      1.40 o 
   0   4  10        7.98        7.72      1.91 o 
   1   4  10        1.32        1.00      1.24 o 
   2   4  10        3.61        2.34      1.30 o 
   3   4  10       15.26       15.52      3.03 o 
   4   4  10        4.83        4.96      2.50 o 
   5   4  10        6.01        7.90      3.68 o 
  -5   5  10        1.12       -0.57      3.74 o 
  -4   5  10        2.42        4.27      3.39 o 
  -3   5  10        1.57        3.97      2.21 o 
  -2   5  10        7.91        8.00      2.17 o 
  -1   5  10        6.35        8.95      2.86 o 
   0   5  10        6.13        3.24      1.57 o 
   1   5  10       11.18       10.98      2.33 o 
   2   5  10        2.31        3.12      1.56 o 
   3   5  10        8.65       11.96      2.82 o 
   4   5  10        2.49        1.18      2.56 o 
  -3   6  10        9.26       16.77      6.71 o 
  -2   6  10        0.36        3.14      2.53 o 
  -1   6  10        4.71        3.93      2.09 o 
   0   6  10        6.84        5.08      2.13 o 
   1   6  10        8.14        6.61      2.62 o 
   2   6  10       21.19       22.86      4.23 o 
  -6   0  11        2.07        5.83      4.30 o 
  -5   0  11        0.10        6.53      6.36 o 
  -4   0  11       17.04       30.72      8.85 o 
  -3   0  11        3.00        4.80      4.01 o 
  -2   0  11        0.85        3.02      2.86 o 
  -1   0  11        0.64        1.50      1.28 o 
   0   0  11       14.57       13.41      2.80 o 
   1   0  11        9.44        8.13      3.36 o 
   2   0  11        7.56        5.58      2.16 o 
   3   0  11       14.74       10.54      2.47 o 
   4   0  11        1.89        6.55      2.53 o 
   5   0  11        8.51       14.61      8.42 o 
  -7   1  11        1.50        8.16     15.54 o 
  -6   1  11        4.02        3.36      2.05 o 
  -5   1  11        4.64       10.72      3.73 o 
  -4   1  11        5.03        8.76      3.10 o 
  -3   1  11        4.13        8.47      3.62 o 
  -2   1  11       20.92       24.33      3.38 o 
  -1   1  11       28.15       31.71      3.08 o 
   0   1  11       14.85       15.20      2.08 o 
   1   1  11       25.20       30.65      3.10 o 
   2   1  11       27.32       21.50      3.35 o 
   3   1  11       24.52       26.63      3.64 o 
   4   1  11        5.19        3.35      1.75 o 
   5   1  11        4.71        5.51      2.32 o 
   6   1  11        4.24        3.57      2.90 o 
  -6   2  11        6.94       14.18      3.55 o 
  -5   2  11       10.16       13.49      3.83 o 
  -4   2  11        0.68        2.84      1.84 o 
  -3   2  11       16.43       17.52      2.52 o 
  -2   2  11       10.72       27.49      7.28 o 
  -1   2  11       24.66       25.19      3.53 o 
   0   2  11       27.14       29.61      4.40 o 
   1   2  11       10.21       10.29      2.24 o 
   2   2  11        3.78        5.03      1.71 o 
   3   2  11        4.17        3.60      1.79 o 
   4   2  11        4.24        2.06      1.67 o 
   5   2  11        1.73        1.68      2.06 o 
   6   2  11        6.93        5.40      3.04 o 
  -6   3  11        4.24        4.42      5.42 o 
  -5   3  11       39.35       52.81      6.37 o 
  -4   3  11        1.14        1.50      1.71 o 
  -3   3  11       43.29       51.78      5.12 o 
  -2   3  11        6.62        6.03      1.94 o 
  -1   3  11       20.54       20.65      3.68 o 
   0   3  11        0.79        1.54      1.52 o 
   1   3  11        5.96        3.21      1.68 o 
   2   3  11       10.91        9.29      2.59 o 
   3   3  11        1.32        0.63      1.56 o 
   4   3  11        3.28        5.55      2.52 o 
   5   3  11        3.01        0.94      2.23 o 
  -5   4  11       10.69       15.42      6.25 o 
  -4   4  11       11.90       15.12      3.58 o 
  -3   4  11        4.95        5.95      2.83 o 
  -2   4  11        0.02        2.74      1.88 o 
  -1   4  11        5.21        6.12      1.95 o 
   0   4  11        2.58        2.57      1.48 o 
   1   4  11       13.98       15.96      2.95 o 
   2   4  11        1.40        1.69      1.68 o 
   3   4  11        8.48        9.30      2.94 o 
   4   4  11        0.47       -0.91      2.98 o 
  -3   5  11        1.55        2.60      2.47 o 
  -2   5  11        2.57        2.58      2.07 o 
  -1   5  11        1.01        2.51      2.28 o 
   0   5  11        4.18        4.42      1.95 o 
   1   5  11        6.85        6.19      2.16 o 
   2   5  11        0.26       -1.23      2.07 o 
   3   5  11        0.31        0.13      2.48 o 
  -6   0  12        0.00        8.90      5.47 o 
  -5   0  12        0.03        9.33      9.89 o 
  -4   0  12        0.74        8.89      8.35 o 
  -3   0  12        4.54       13.96      5.87 o 
  -2   0  12        9.08       13.72      3.11 o 
  -1   0  12        1.68        3.71      2.44 o 
   0   0  12       14.50       18.29      3.23 o 
   1   0  12       17.91       14.51      3.41 o 
   2   0  12        0.59        3.49      1.62 o 
   3   0  12       16.41       12.61      5.56 o 
   4   0  12        5.16        3.37      5.72 o 
   5   0  12        0.90        6.07      6.81 o 
  -6   1  12        0.40       10.90      7.43 o 
  -5   1  12        3.20        7.22      2.81 o 
  -4   1  12       17.07       27.16      5.03 o 
  -3   1  12       10.81       22.07      4.70 o 
  -2   1  12       12.97       27.44      6.15 o 
  -1   1  12        5.46       21.01      6.28 o 
   0   1  12        3.77        3.50      1.79 o 
   1   1  12       17.22       19.96      3.69 o 
   2   1  12        4.07        4.62      1.87 o 
   3   1  12        4.93        1.39      1.60 o 
   4   1  12        3.11        2.77      1.87 o 
   5   1  12        1.23       -0.01      2.92 o 
  -5   2  12       10.95       13.11      3.07 o 
  -4   2  12        6.89       10.55      3.80 o 
  -3   2  12        4.62        6.00      2.33 o 
  -2   2  12        1.55        4.14      1.97 o 
  -1   2  12        4.50        7.09      2.35 o 
   0   2  12        0.02        1.48      1.68 o 
   1   2  12        1.94        1.43      1.38 o 
   2   2  12        5.72        6.29      2.25 o 
   3   2  12        4.50        4.18      2.05 o 
   4   2  12        5.51        7.43      2.86 o 
   5   2  12        0.01        1.60      2.78 o 
  -5   3  12       14.79       12.57      6.19 o 
  -4   3  12       12.56       16.39      3.96 o 
  -3   3  12       11.41       14.87      3.01 o 
  -2   3  12       14.75       15.75      3.50 o 
  -1   3  12        1.68        3.30      2.04 o 
   0   3  12        0.26        2.64      1.67 o 
   1   3  12        2.21        1.16      1.73 o 
   2   3  12       10.83       10.59      2.55 o 
   3   3  12        4.16        4.05      2.31 o 
   4   3  12       12.49       10.48      3.71 o 
  -4   4  12        1.26        4.66      5.23 o 
  -3   4  12        0.65        1.33      2.82 o 
  -2   4  12        3.49        8.37      3.15 o 
  -1   4  12        1.60        2.36      2.20 o 
   0   4  12        7.74        6.85      2.77 o 
   1   4  12        1.17        1.48      2.22 o 
   2   4  12        2.97        1.23      2.02 o 
   3   4  12        3.79        1.61      3.54 o 
  -2   5  12        8.29        2.70      8.83 o 
  -1   5  12       20.30       20.71      8.35 o 
   0   5  12        5.19        8.96      4.18 o 
   1   5  12       10.09        6.23      7.60 o 
  -5   0  13        0.05        7.85      9.99 o 
  -4   0  13        5.36        2.66      3.32 o 
  -3   0  13        0.37       10.26     12.27 o 
  -2   0  13        1.89        2.89      2.39 o 
  -1   0  13        0.44        8.14      5.43 o 
   0   0  13        3.13        9.09      4.24 o 
   1   0  13        0.46        5.77      2.39 o 
   2   0  13        0.39       -1.59      2.09 o 
   3   0  13        2.57        1.38      5.36 o 
   4   0  13        1.46        1.41      5.52 o 
  -5   1  13        1.28        9.03      7.71 o 
  -4   1  13        1.57       11.29      7.15 o 
  -3   1  13        0.53        2.33      1.77 o 
  -2   1  13        0.46        5.08      3.34 o 
  -1   1  13        3.40        5.65      2.43 o 
   0   1  13        0.47        2.02      1.63 o 
   1   1  13        0.79        0.52      1.72 o 
   2   1  13        4.53        5.18      2.22 o 
   3   1  13        5.16        2.67      1.89 o 
   4   1  13        5.47        2.35      2.89 o 
  -4   2  13        3.66        4.80      3.17 o 
  -3   2  13        4.67        3.46      2.02 o 
  -2   2  13        2.63        7.57      5.45 o 
  -1   2  13        6.86       10.31      2.79 o 
   0   2  13        1.56        2.61      1.95 o 
   1   2  13        0.74        1.49      1.97 o 
   2   2  13        0.01        1.45      1.88 o 
   3   2  13        0.32        1.74      1.87 o 
   4   2  13        2.73        3.09      3.24 o 
  -3   3  13        0.24        4.60      3.20 o 
  -2   3  13        0.87        1.42      2.61 o 
  -1   3  13        0.17        1.68      2.44 o 
   0   3  13        7.70       10.23      3.25 o 
   1   3  13        1.02        0.81      1.97 o 
   2   3  13       11.23       10.04      3.13 o 
   3   3  13        9.23        8.52      4.46 o 
  -2   4  13        1.57       -0.74      8.38 o 
  -1   4  13        1.96        2.60      3.69 o 
   0   4  13        4.83        8.45      4.26 o 
   1   4  13        0.94       -0.22      3.53 o 
   2   4  13       19.08       19.66      8.61 o 
  -4   0  14        0.33       46.92     12.75 o 
  -3   0  14        0.15        3.39      4.24 o 
  -2   0  14        8.73       47.19     22.57 o 
  -1   0  14        2.47       -0.22      4.43 o 
   0   0  14       10.25        4.08      5.33 o 
   1   0  14        0.15        1.67      4.88 o 
   2   0  14        2.93        3.34      5.97 o 
   3   0  14        1.47       -2.86      7.00 o 
  -3   1  14        2.11        8.39      5.10 o 
  -2   1  14        6.48       24.12     10.20 o 
  -1   1  14        3.46        3.18      2.54 o 
   0   1  14        0.63        4.39      3.72 o 
   1   1  14        0.37        4.39      4.44 o 
   2   1  14        2.28        5.96      2.97 o 
   3   1  14        0.33        0.34      3.19 o 
  -3   2  14       17.31       30.60      6.43 o 
  -2   2  14        0.17        5.71      4.71 o 
  -1   2  14        7.27       11.94      4.66 o 
   0   2  14        1.64        0.23      2.61 o 
   1   2  14        2.12        2.86      3.82 o 
   2   2  14        6.46        5.61      3.69 o 
  -1   3  14        0.07       -1.28      5.94 o 
   0   3  14        6.38        9.70      4.77 o 
   1   3  14        1.96        5.15      5.70 o 
   0   1  15        1.23       26.08      6.62 o 
                                                 
